# Supplementary material for: Cynicism and other attitudes towards patients in an emergency department in a middle eastern tertiary care center
Source: BMC Med Educ. 2016 Jan 29;16:36. doi: 10.1186/s12909-016-0539-y (PMC4731937; doi:10.1186/s12909-016-0539-y)
Supplement: Additional file 2: — COREQ questionnaire guidelines. (XLSX 11 kb) [file 12909_2016_539_MOESM2_ESM.xlsx]

## Sheet: Sheet1
Domain 1: Research team and reflexivity
Personal Characteristics			Responses
1	Interviewer/facilitator	Which author/s conducted the interview or focus group?	Nicholas Batley, Zeina Nasreddine, and Ali Chami,
2	Credentials	What were the researcher's credentials? E.g. PhD, MD	MDs, PhDs, MPH
3	Occupation	What was their occupation at the time of the study?	Physician, research assistant
4	Gender	Was the researcher male or female?	Both
5	Experience and training	What experience or training did the researcher have?	Studied a research design course during the MPH program & was involved in previous qualitative studies
Relationship with participants
6	Relationship established	Was a relationship established prior to study commencement?	No
7	Participant knowledge of the interviewer	What did the participants know about the researcher? e.g. personal goals, reasons for doing the research	An informed consent was distributed to all participants and included all elements required from the IRB office (i.e. purpose of the study, duration of subject participation, description of any forseeable risks, description of any benefits to the subject, participation is voluntary, confidentiality of sujects records...)
8	Interviewer characteristics	What characteristics were reported about the interviewer/facilitator? e.g. Bias, assumptions, reasons and interests in the research topic	Interests in the research topic
Domain 2: study design
Theoretical framework
9	Methodological orientation and Theory	What methodological orientation was stated to underpin the study? e.g. grounded theory, discourse analysis, ethnography, phenomenology, content analysis	Grounded theory
Participant selection
10	Sampling	How were participants selected? e.g. purposive, convenience, consecutive, snowball	consecutive
11	Method of approach	How were participants approached? e.g. face-to-face, telephone, mail, email	Face- to- face
12	Sample size	How many participants were in the study?	30
13	Non-participation	How many people refused to participate or dropped out? Reasons?	None
Setting
14	Setting of data collection	Where was the data collected? e.g. home, clinic, workplace	Hospital
15	Presence of non-participants	Was anyone else present besides the participants and researchers?	No
16	Description of sample	What are the important characteristics of the sample? e.g. demographic data, date	Level of training
Data collection
17	Interview guide	Were questions, prompts, guides provided by the authors? Was it pilot tested?	There was an interview guide which prompted the interviewees. It was not pilot tested
18	Repeat interviews	Were repeat interviews carried out? If yes, how many?	No
19	Audio/visual recording	Did the research use audio or visual recording to collect the data?	Yes - audio
20	Field notes	Were field notes made during and/or after the interview or focus group?	Yes
21	Duration	What was the duration of the interviews or focus group?	Around 30 minutes
22	Data saturation	Was data saturation discussed?	Data saturation was not measured directly. Data collection stopped when themes became redundant.
23	Transcripts returned	Were transcripts returned to participants for comment and/or correction?	No
Domain 3: analysis and findingsz
Data analysis
24	Number of data coders	How many data coders coded the data?	Two coders
25	Description of the coding tree	Did authors provide a description of the coding tree?	Yes
26	Derivation of themes	Were themes identified in advance or derived from the data?	Derived from the data
27	Software	What software, if applicable, was used to manage the data?	We did not use a software
28	Participant checking	Did participants provide feedback on the findings?	No
Reporting
29	Quotations presented	Were participant quotations presented to illustrate the themes / findings? Was each quotation identified? e.g. participant number	Yes
30	Data and findings consistent	Was there consistency between the data presented and the findings?	Yes
31	Clarity of major themes	Were major themes clearly presented in the findings?	Yes
32	Clarity of minor themes	Is there a description of diverse cases or discussion of minor themes?	Both
